# Supplementary material for: Development of Novel Peptides for the Antimicrobial Combination Therapy against Carbapenem-Resistant Acinetobacter baumannii Infection
Source: Pharmaceutics. 2021 Oct 27;13(11):1800. doi: 10.3390/pharmaceutics13111800 (PMC8619914; doi:10.3390/pharmaceutics13111800)
Supplement: Supplementary file 1 [file pharmaceutics-13-01800-s001.zip]

Archive with 1 entries (1 files):
- pharmaceutics-1382767-supplementary.pdf
